# Supplementary material for: Kinetics of the Neutralizing and Spike SARS-CoV-2 Antibodies following the Sinovac Inactivated Virus Vaccine Compared to the Pfizer mRNA Vaccine in Singapore
Source: Antibodies (Basel). 2022 May 27;11(2):38. doi: 10.3390/antib11020038 (PMC9220327; doi:10.3390/antib11020038)
Supplement: Supplementary file 1 [file antibodies-11-00038-s001.zip]

Archive with 1 entries (1 files):
- antibodies-1681252-supplementary.pdf
